# Supplementary material for: Green composite aerogel based on citrus peel/chitosan/bentonite for sustainable removal Cu(II) from water matrices
Source: Sci Rep. 2023 Sep 18;13:15443. doi: 10.1038/s41598-023-42409-2 (PMC10507072; doi:10.1038/s41598-023-42409-2)
Supplement: Supplementary file 2 — Supplementary Information 2. [file 41598_2023_42409_MOESM2_ESM.zip]

Archive with 2 entries (2 files):
- Supplementary Videos/Video 1. CCBA before and after compression under water saturated condition..mp4
- Supplementary Videos/Video 2. Hydrophilicity test of CCBA-1..mp4
